# Supplementary material for: Emphysema Is Common in Lungs of Cystic Fibrosis Lung Transplantation Patients: A Histopathological and Computed Tomography Study
Source: PLoS One. 2015 Jun 5;10(6):e0128062. doi: 10.1371/journal.pone.0128062 (PMC4457847; doi:10.1371/journal.pone.0128062)
Supplement: S1 Dataset — (XLSX) [file pone.0128062.s001.xlsx]

## Sheet: kliniek
ZISnr	CTdate	LOTX	LungVol	IN-950	gender	genotype	fev1%pred	fev1fvc	fef25-72%pred	pancreatic status	pseudomonas status
1363743	2003-07-11	2004-08-01	4803.04	10.3
1754800	2007-01-10 14:12:00	2007-12-01	4876.91	15.8
2440481	2005-01-25 13:49:00	2005-06-01	5494.64	10.6
2489780	2007-01-23 08:39:00	2008-01-01	4659.87	10.4
3357335	9-May-03	2004-04-01	4322.24	2.7
5080567	2004-09-09 08:17:00	2006-08-01	5813.88	11.3
5487494	2005-04-29 09:49:00	2005-07-01	7155.85	8.6
6080962	2007-07-16 11:06:00	oct-07	3567.25	8.9
6246115	2006-07-25 09:00:00	2007-07-01	7366.23	7.6
6295027	2005-01-27 14:01:00	2005-12-01	5953.76	5.2
6464226	2008-07-28	2009-04-01	6966.49	4.8
6487247	2006-01-17 09:26:00	mar-07	5062.77	10.8
6557876	2007-08-29 15:36:00	oct-08	6564.53	17.7
7552761	2007-06-27 09:02:00	mar-08	8683.74	16.5
7573635	2006-01-05 08:12:00	2009-04-01	6922.16	5.1
8399450	14-May-04	oct-05	4885.07	17.9
8439417	3-Mar-04	mar-05	5987.88	5.7
8527825	24-Oct-03	2004-06-01	4753.32	1.2
9393180	29-Mar-06	mar-07	8114.9	7.5
9524245	2007-02-05 14:15:00	2008-07-01	4992.17	16

## Sheet: ct
	RUL															RML															RLL															LUL
Case	ECTlarge	ECTav	ECTmult	Extc	EXTp	MPc	MPp	PBTsev	PBTmult	PBTc	PBTp	Opacity	GG	Bullae/Emph	PLE	ECTlarge	ECTav	ECTmult	Extc	EXTp	MPc	MPp	PBTsev	PBTmult	PBTc	PBTp	Opacity	GG	Bullae/Emph	PLE	ECTlarge	ECTav	ECTmult	Extc	EXTp	MPc	MPp	PBTsev	PBTmult	PBTc	PBTp	Opacity	GG	Bullae/Emph	PLE	ECTlarge	ECTav	ECTmult	Extc
1	2	2	1.5	2	2	1	1	2	1.25	2	2	1	0	2	0	2	2	1.5	2	2	1	1	2	1.25	2	2	0	0	0	0	2	2	1.5	2	2	1	1	2	1.25	2	2	0	0	0	2	2	2	1.5	2
2	3	2	1.75	3	3	1	1	2	1.25	1	1	1	0	0	0	3	2	1.75	2	2	1	1	2	1.25	1	1	1	0	0	0	3	2	1.75	2	2	1	1	2	1.25	1	1	1	1	0	0	3	2	1.75	3
3	2	2	1.5	2	2	2	2	2	1.25	1	1	0	0	1	1	2	2	1.5	2	2	2	2	2	1.25	2	2	0	0	0	0	2	2	1.5	2	2	2	2	2	1.25	2	2	1	0	0	0	2	2	1.5	2
4	2	2	1.5	2	2	2	2	2	1.25	3	2	2	0	0	1	2	2	1.5	2	2	2	2	2	1.25	3	2	1	0	0	1	2	2	1.5	2	2	2	2	2	1.25	3	2	1	0	2	2	2	2	1.5	2
5	3	3	2	3	3	2	2	2	1.25	2	2	1	0	0	0	3	3	2	3	3	2	2	2	1.25	2	2	0	0	0	0	3	3	2	3	3	2	2	2	1.25	2	2	1	0	0	0	3	3	2	3
6	3	2	1.75	2	2	1	1	2	1.25	2	2	2	0	1	0	2	2	1.5	2	2	1	1	1	1	2	2	0	0	0	0	2	1	1.25	1	1	1	1	1	1	2	2	0	0	0	0	3	2	1.75	2
7	2	2	1.5	2	2	1	2	2	1.25	2	2	1	0	0	1	2	1	1.25	2	2	1	2	2	1.25	2	2	1	0	0	1	2	1	1.25	2	2	1	3	2	1.25	2	2	1	0	0	1	2	2	1.5	2
8	3	3	2	3	3	2	2	2	1.25	2	2	2	0	1	0	3	3	2	3	3	2	2	2	1.25	2	2	3	0	0	0	3	2	1.75	2	2	2	2	2	1.25	2	2	1	0	0	0	3	2	1.75	2
9	3	2	1.75	2	1	1	1	2	1.25	0	1	1	0	1	1	2	2	1.5	2	1	1	1	2	1.25	2	1	1	0	0	1	2	2	1.5	2	1	1	1	1	1	2	1	1	0	0	2	3	2	1.75	2
10	3	3	2	3	3	1	2	2	1.25	2	1	1	0	0	0	2	2	1.5	2	2	1	2	2	1.25	2	1	0	0	0	0	2	2	1.5	2	2	1	2	2	1.25	2	1	0	0	0	1	3	3	2	3
11	2	2	1.5	2	2	0	1	1	1	2	1	1	0	0	0	2	2	1.5	2	2	0	1	1	1	2	1	1	0	0	0	2	2	1.5	2	2	0	1	1	1	2	1	1	0	0	1	2	2	1.5	2
12	3	3	2	3	3	1	1	2	1.25	2	1	2	0	0	0	2	1	1.25	1	1	1	1	1	1	2	1	1	0	0	1	2	1	1.25	1	1	1	2	1	1	2	1	1	0	0	2	3	3	2	3
13	2	2	1.5	2	2	2	2	2	1.25	1	1	0	0	2	1	3	2	1.75	2	2	2	2	2	1.25	2	2	1	0	0	1	3	2	1.75	1	1	2	2	2	1.25	1	1	0	0	0	1	2	2	1.5	2
14	2	1	1.25	2	2	1	2	1	1	2	2	0	0	1	2	2	1	1.25	2	2	1	2	1	1	2	2	1	0	0	2	2	1	1.25	2	2	1	2	2	1.25	2	2	1	0	0	2	2	1	1.25	2
15	2	1	1.25	2	1	1	1	2	1.25	2	2	1	0	1	0	2	1	1.25	2	1	1	1	1	1	1	1	0	0	0	0	2	1	1.25	2	1	1	1	1	1	1	1	1	0	0	0	2	1	1.25	2
16	3	2	1.75	2	2	2	1	2	1.25	2	2	1	0	2	1	3	2	1.75	3	3	2	1	2	1.25	2	2	1	0	0	0	3	3	2	2	2	2	1	2	1.25	2	2	1	0	0	2	3	3	2	2
17	3	2	1.75	2	1	1	1	1	1	2	2	1	0	1	1	3	2	1.75	2	1	1	1	1	1	2	2	0	0	0	1	3	2	1.75	2	1	1	1	1	1	2	2	1	0	0	1	3	2	1.75	2
18	3	2	1.75	3	2	1	1	3	1.5	3	2	1	0	0	0	3	2	1.75	3	2	1	1	2	1.25	3	2	0	0	0	0	3	2	1.75	3	2	1	2	2	1.25	3	2	0	0	0	1	3	2	1.75	3
19	3	2	1.75	2	2	1	1	2	1.25	1	1	0	0	1	2	2	1	1.25	1	1	1	1	2	1.25	1	1	0	0	0	1	2	1	1.25	1	1	1	3	2	1.25	3	3	0	0	0	1	3	2	1.75	2
20	3	2	1.75	2	2	1	1	2	1.25	2	2	2	0	2	1	3	2	1.75	2	2	1	1	2	1.25	2	2	1	0	0	1	3	2	1.75	2	2	1	1	2	1.25	2	2	1	0	0	2	3	2	1.75	2
OVERALL
		Max 72		Max 36		Max 54		Max 36		Max 36		Max 234
Case	Bronchiectasis	%Bronch	MP	%MP	PBT	%PBT	Parenchym	%parenchym	Emph	%Emph	Total	%Total
1	36	50	12	33.3333	30	55.5556	2	5.55556	9	25	89	38.0342
2	49	68.0556	12	33.3333	15	27.7778	7	19.4444	0	0	83	35.4701
3	36	50	24	66.6667	20	37.037	3	8.33333	4	11.1111	87	37.1795
4	36	50	24	66.6667	37.5	69.4444	7	19.4444	8	22.2222	112.5	48.0769
5	64.5	89.5833	18	50	29	53.7037	3	8.33333	0	0	114.5	48.9316
6	31	43.0556	12	33.3333	26	48.1481	4	11.1111	5	13.8889	78	33.3333
7	32	44.4444	20	55.5556	30	55.5556	6	16.6667	6	16.6667	94	40.1709
8	52	72.2222	24	66.6667	30	55.5556	9	25	2	5.55556	117	50
9	28.5	39.5833	12	33.3333	18.5	34.2593	6	16.6667	9	25	74	31.6239
10	48	66.6667	18	50	22.5	41.6667	3	8.33333	3	8.33333	94.5	40.3846
11	36	50	6	16.6667	22.5	41.6667	3	8.33333	2	5.55556	69.5	29.7009
12	34	47.2222	10	27.7778	19.5	36.1111	10	27.7778	5	13.8889	78.5	33.547
13	33	45.8333	24	66.6667	22.5	41.6667	2	5.55556	9	25	90.5	38.6752
14	30	41.6667	18	50	26	48.1481	5	13.8889	13	36.1111	92	39.3162
15	22.5	31.25	12	33.3333	18	33.3333	4	11.1111	2	5.55556	58.5	25
16	45	62.5	18	50	27.5	50.9259	5	13.8889	10	27.7778	105.5	45.0855
17	31.5	43.75	12	33.3333	24	44.4444	2	5.55556	7	19.4444	76.5	32.6923
18	52.5	72.9167	14	38.8889	40	74.0741	2	5.55556	1	2.77778	109.5	46.7949
19	24	33.3333	16	44.4444	22.5	41.6667	0	0	10	27.7778	72.5	30.9829
20	42	58.3333	12	33.3333	30	55.5556	8	22.2222	12	33.3333	104	44.4444
Mediaan	36	50	15	41.6667	25	46.2963	4	11.1111	5.5	15.2778	89.75	38.3547
Q1	31.125	43.2292	12	33.3333	20.625	38.1944	2.25	6.25	2	5.55556	76.875	32.8526
Q3	47.25	65.625	19.5	54.1667	30	55.5556	6.75	18.75	9	25	105.125	44.9252
[truncated: 43 more columns]

## Sheet: legende
	ECTlarge	ECTav	Extc	EXTp	MPc	MPp	PBTsev	PBTc	PBTp	Opacity	GG	bullae	PLE	AT
rul
rml
rll
lul
ling
lll
	ECT=bronchiectasis, mild, moderate,severe
	large=largest severity
	av=average severity
	extc=extent central lung =<1/3, 1/3-2/3,>2/3
	extp=extent peripheral lung,same grading
	MPc=mucus plugging central airways, <1/3, 1/3=-2/3,>2/3
	MPp=mucus plugging peripheral airways, same grading
	PBT=peribronchial thickening
	sev=severity, mild,moderate,severe
	c=central lung, <1/3, 1/3-2/3, >2/3
	p=peripheral lung
	opacity= <1/3, 1/3-2/3, >2/3
	gg=ground glass=same grading
	bullae, same grading
	PLE=non-bullous emphysema, same grading
	AT=air trapping, not scored
