# Supplementary material for: Emphysema Is Common in Lungs of Cystic Fibrosis Lung Transplantation Patients: A Histopathological and Computed Tomography Study
Source: PLoS One. 2015 Jun 5;10(6):e0128062. doi: 10.1371/journal.pone.0128062 (PMC4457847; doi:10.1371/journal.pone.0128062)
Supplement: S2 Dataset — (XLSX) [file pone.0128062.s002.xlsx]

## Sheet: Blad1
Case	Diagnosis	TypeLOTX	Gender	Age	Scanner	Filter	DateCT	DateLOTX	DeltaScan	DatePFT	DeltaPFT	Segmentation	Pathology	VolumeLung	950Emphysema	BE	Beperc	MP	Mpperc	PBT	PBTperc	PAR	PARperc	EMPH	EMPHperc	TOT	TOTperc	FEV1%p	FEV1FVC%p	MEF25-75%
1	CF	Bilateral	Female	30.8	Mx8000IDT	C	2003-07-11	2004-08-01	13	2003-07-08	3	Minor errors	2	4803.04	10.3	36	50	12	33.3	30	55.6	2	5.6	9	25	89	38	26	46	6
2	CF	Bilateral	Female	34.3	Brilliance 64	YC	2007-01-10	2007-12-01	11	2007-01-09	1	Minor errors	1	4876.91	15.8	49	68.1	12	33.3	15	27.8	7	19.4	0	0	83	35.5	22	43	7
3	CF	Bilateral	Male	37	Brilliance 16P	C	2005-01-25	2005-06-01	4	2005-01-20	5	Minor errors	2	5494.64	10.6	36	50	24	66.7	20	37	3	8.3	4	11.1	87	37.2	37	43	6
4	CF	Bilateral	Male	44	Brilliance 64	YC	2007-01-23	2008-01-01	11	2007-01-24	1	Minor errors	2	4659.87	10.4	36	50	24	66.7	38	69.4	7	19.4	8	22.2	113	48.1	24	57	7
5	CF	Bilateral	Female	20.5	Mx8000IDT	C	09-may-03	2004-04-01	11	2003-04-28	11	Minor errors	1	4322.24	2.7	65	89.6	18	50	29	53.7	3	8.3	0	0	115	48.9	22	65	7
6	CF	Bilateral	Male	44	Mx8000IDT	C	2004-09-09	2006-08-01	23	2004-09-07	2	Minor errors	2	5813.88	11.3	31	43.1	12	33.3	26	48.1	4	11.1	5	13.9	78	33.3	25	40	6
7	CF	Bilateral	Male	31.5	Mx8000IDT	C	2005-04-29	2005-07-01	2	2005-04-29	0	Minor errors	2	7155.85	8.6	32	44.4	20	55.6	30	55.6	6	16.7	6	16.7	94	40.2	19	24	5
8	CF	Bilateral	Female	27.4	Brilliance 64	YC	2007-07-16	oct-07	3	2007-07-20	4	Minor errors	2	3567.25	8.9	52	72.2	24	66.7	30	55.6	9	25	2	5.6	117	50	15	77	10
9	CF	Bilateral	Male	32.2	Brilliance 16P	C	2006-07-25	2007-07-01	11	2006-07-25	0	Minor errors	2	7366.23	7.6	29	39.6	12	33.3	19	34.3	6	16.7	9	25	74	31.6	25	36	7
10	CF	Bilateral	Male	38.4	Brilliance 40	C	2005-01-27	2005-12-01	10	2005-01-25	2	Minor errors	2	5953.76	5.2	48	66.7	18	50	23	41.7	3	8.3	3	8.3	95	40.4	25	51	6
11	CF	Bilateral	Male	35.6	Brilliance 64	C	2008-07-28	2009-04-01	8	2008-08-01	4	Minor errors	2	6966.49	4.8	36	50	6	16.7	23	41.7	3	8.3	2	5.6	70	29.7	26	41	7
12	CF	Bilateral	Female	31.7	Mx8000IDT	C	2006-01-17	mar-07	13	2006-01-13	4	Minor errors	2	5062.77	10.8	34	47.2	10	27.8	20	36.1	10	27.8	5	13.9	79	33.5	23	50	7
13	CF	Bilateral	Female	27.8	Brilliance 64	YC	2007-08-29	oct-08	13	2007-08-30	1	Excellent	3	6564.53	17.7	33	45.8	24	66.7	23	41.7	2	5.6	9	25	91	38.7	19	42	5
14	CF	Bilateral	Male	53.8	Brilliance 16P	C	2007-06-27	mar-08	8	2007-06-29	2	Minor errors	3	8683.74	16.5	30	41.7	18	50	26	48.1	5	13.9	13	36.1	92	39.3	21	26	5
15	CF	Bilateral	Male	21.8	Brilliance 64	C	2006-01-05	2009-04-01	39	2006-01-04	1	Minor errors	2	6922.16	5.1	23	31.3	12	33.3	18	33.3	4	11.1	2	5.6	59	25	18	53	6
16	CF	Bilateral	Female	48.6	Brilliance 16P	C	14-may-04	oct-05	17	12-may-04	2	Minor errors	2	4885.07	17.9	45	62.5	18	50	28	50.9	5	13.9	10	27.8	106	45.1	23	35	4
17	CF	Bilateral	Male	22.5	Mx8000IDT	C	03-mar-04	mar-05	12	05-mar-04	2	Excellent	2	5987.88	5.7	32	43.8	12	33.3	24	44.4	2	5.6	7	19.4	77	32.7	25	58	7
18	CF	Bilateral	Female	16.2	Mx8000IDT	C	24-oct-03	2004-06-01	7	20-oct-03	4	Minor errors	1	4753.32	1.2	53	72.9	14	38.9	40	74.1	2	5.6	1	2.8	110	46.8	34	59	9
19	CF	Bilateral	Male	53.1	Brilliance 64	C	29-mar-06	mar-07	11	28-mar-06	1	Minor errors	2	8114.9	7.5	24	33.3	16	44.4	23	41.7	0	0	10	27.8	73	31	28	42	7
20	CF	Bilateral	Male	28.8	Brilliance 64	YC	2007-02-05	2008-07-01	17	2007-02-06	1	Minor errors	2	4992.17	16	42	58.3	12	33.3	30	55.6	8	22.2	12	33.3	104	44.4	20	58	8
